# Supplementary material for: Influence of Ribavirin on Mumps Virus Population Diversity
Source: Viruses. 2021 Dec 17;13(12):2535. doi: 10.3390/v13122535 (PMC8706638; doi:10.3390/v13122535)
Supplement: Supplementary file 1 [file viruses-13-02535-s001.zip]

Archive with 1 entries (1 files):
- viruses-1465189-supplementary.pdf
